# Supplementary material for: (Dis)honorably discharged: identifying policy gaps in military–civilian reintegration
Source: Health Aff Sch. 2024 Feb 16;2(2):qxae021. doi: 10.1093/haschl/qxae021 (PMC10986208; doi:10.1093/haschl/qxae021)
Supplement: qxae021_Supplementary_Data [file qxae021_Supplementary_Data.zip]

Archive with 2 entries (2 files):
- coi_disclosure_sims.docx
- Reid disclosure.docx
